# Supplementary material for: CD73 Severed as a Potential Prognostic Marker and Promote Lung Cancer Cells Migration via Enhancing EMT Progression
Source: Front Genet. 2021 Nov 17;12:728200. doi: 10.3389/fgene.2021.728200 (PMC8635862; doi:10.3389/fgene.2021.728200)
Supplement: Supplementary file 4 [file DataSheet1.ZIP]

Archive with 13 entries (13 files):
- A549-CD73-1.004
- A549-CD73-2.005
- A549-CD73-3.006
- A549-NC-1.001
- A549-NC-2.002
- A549-NC-3.003
- NCI-H520-CD73-1.002
- NCI-H520-CD73-2.004
- NCI-H520-CD73-3.006
- NCI-H520-NC-1.001
- NCI-H520-NC-2.003
- NCI-H520-NC-3.005
- flow cytometry gating strategise.docx
