# Supplementary material for: CD73 Severed as a Potential Prognostic Marker and Promote Lung Cancer Cells Migration via Enhancing EMT Progression
Source: Front Genet. 2021 Nov 17;12:728200. doi: 10.3389/fgene.2021.728200 (PMC8635862; doi:10.3389/fgene.2021.728200)
Supplement: Supplementary file 6 [file Table1.XLSX]

## Sheet: qRT-PCR for CD73 expression
	CD73	β-actin
A549-NC	22.263	11.63
A549-NC	24.995	12.133
A549-NC	23.285	12.193
A549-CD73	17.847	13.058
A549-CD73	17.3	12.223
A549-CD73	16.392	12.299
NCI-H520-NC	24.12	11.28
NCI-H520-NC	24.93	11.16
NCI-H520-NC	24.66	11.38
NCI-H520-CD73	16.04	11.17
NCI-H520-CD73	16.06	11.19
NCI-H520-CD73	15.62	11.07

## Sheet: CCK8 assay (OD450)
		0h		24h		48h		72h
		A549-NC	A549-CD73	A549-NC	A549-CD73	A549-NC	A549-CD73	A549-NC	A549-CD73
	1	2	3	4	5	6	7	8	9	10	11	12
A													450
B		0.651	0.577	1.063	0.959	1.676	1.273	1.71681	1.46447				450
C		0.652	0.546	1.067	0.912	1.433	1.296	1.74277	1.53649				450
D		0.649	0.416	1.089	0.908	1.328	1.159	1.69873	1.43957				450
E		0.679	0.545	1.07	0.895	1.45	1.235	1.71839	1.44935				450
F		0.602	0.517	1.087	0.827	1.553	1.342	1.66727	1.53116				450
G		0.597	0.52	1.134	0.932	1.456	1.222	1.75378	1.46002				450
H													450
		H520-NC	H520-CD73	H520-NC	H520-CD73	H520-NC	H520-CD73	H520-NC	H520-CD73
	1	2	3	4	5	6	7	8	9	10	11	12
A													450
B		0.704	0.635	0.908	0.889	1.36	1.256	2.199	1.956				450
C		0.709	0.69	0.91	0.889	1.322	1.348	2.229	2.317				450
D		0.653	0.679	0.891	0.848	1.312	1.34	2.192	2.361				450
E		0.666	0.688	0.887	0.87	1.275	1.419	2.234	2.368				450
F		0.703	0.673	0.888	0.849	1.309	1.398	2.287	2.342				450
G		0.676	0.651	0.869	0.899	1.377	1.343	2.119	2.161				450
H													450

## Sheet: A549-CD73-EMT marker-qRTpcr
	E-Cadherin	N-cadherin	Vimentin	Fibronectin1	β-Actin
	Ct	Ct	Ct	Ct	Ct
A549-NC	20.23	21.82	16.34	16.28	12.12
A549-NC	20.41	22.03	16.02	16.28	12.68
A549-NC	20.37	22.26	16.19	16.42	11.91
A549-NC	20.14	22.03	16.22	16.18	11.94
A549-CD73	21.84	21.5			12.21
A549-CD73	21.33	21.45	16.36	16.95	13.11
A549-CD73	21.08	21.47	16.23	16.73	12.7
A549-CD73	21.46	21.71	16.22	16.79	12.6
NCI-H520-NC	19.19	21.88	15.36	16.77	12.93
NCI-H520-NC	19.62	22.17	15.31	16.76	12.82
NCI-H520-NC	19.26	21.71	15.19	17.01	12.93
NCI-H520-CD73	19.29	21.77	15.31	16.43	13
NCI-H520-CD73	19.34	22.09	15.43	16.76	13.01
NCI-H520-CD73	19.86	21.76	15.31	16.7	13.08

## Sheet: CCK8 assay for APCP treatment
			A549-CD73	A549-CD73-APCP	A549-CD73	A549-CD73-APCP	A549-CD73	A549-CD73-APCP
			24h		48h		72h
	1	2	3	4	5	6	7	8	9	10	11	12
A													450
B			0.856	0.864	1.309	1.319	2.024	2.248					450
C			0.814	0.931	1.265	1.279	1.959	2.205					450
D			0.843	0.833	1.328	1.277	1.971	2.086					450
E			0.86	0.791	1.254	1.224	1.943	2.05					450
F			0.83	0.801	1.274	1.127	2.012	2.065					450
G			0.867	0.838	1.221	1.161	2.169	1.935					450
H													450
